# Supplementary material for: The C0-C1f Region of Cardiac Myosin Binding Protein-C Induces Pro-Inflammatory Responses in Fibroblasts via TLR4 Signaling
Source: Cells. 2021 May 26;10(6):1326. doi: 10.3390/cells10061326 (PMC8230336; doi:10.3390/cells10061326)
Supplement: Supplementary file 1 [file cells-10-01326-s001.zip]

Archive with 2 entries (2 files):
- Supplementary Fig.1.tif
- Supplementary data 1.xlsx
