# Supplementary material for: The C0-C1f Region of Cardiac Myosin Binding Protein-C Induces Pro-Inflammatory Responses in Fibroblasts via TLR4 Signaling
Source: Cells. 2021 May 26;10(6):1326. doi: 10.3390/cells10061326 (PMC8230336; doi:10.3390/cells10061326)
Supplement: Supplementary file 1 [file cells-10-01326-s001.zip › Supplementary data 1.xlsx]

## Sheet: array
designID

## Sheet: targets|design
Targets

## Sheet: processing
read.gpr(targets=, path=".", badFlagID=-100, separateCtrlSpots=TRUE)
